# Supplementary material for: A Genome-Wide Scan of Ashkenazi Jewish Crohn's Disease Suggests Novel Susceptibility Loci
Source: PLoS Genet. 2012 Mar 8;8(3):e1002559. doi: 10.1371/journal.pgen.1002559 (PMC3297573; doi:10.1371/journal.pgen.1002559)
Supplement: Table S3 — Comparison of frequency, odds ratio and p-value in the AJ panel for 71 SNPs associated to CD in mainly European ancestry individuals in Franke et. al. 2010 [24]. SNP: the unique rs identifier for each SNP (dbSNP 130/hg18); Chromosome and Physical position: the chromosomal and physical position of each SNP (hg18); Risk allele; the reported risk allele from the Franke et. al. study in both populations; Freq, OR, P-value; comparing the Non-Jewish individuals from Franke et al. [24] (NJ) to the Ashkenazi panel reported here (AJ) given the frequency, odds ratio and p-values for each of the 71 SNPs from the meta-analysis; effect in same direction?; if the odds ratio for the reported risk allele is in the same direction the “yes”, otherwise, “no”; AJ nominal (p<0.05)?; if the discovery GWAS p-value (or replication p-value where the associated SNP was the same in both studies) is less than p<0.05 then “yes”, otherwise, “no”; Noteworthy genes; interesting genes in the mapping interval for association. Assuming similar effect sizes, we had >80% power to detect variants conferring OR≥1.22 at the nominal significance of 0.05, assuming a minor allele frequency of >20% in healthy controls. At these thresholds, we were powered to examine signals at 12 of the known loci in the AJ sample (indicated as bolded rows in the spreadsheet). Of the 12 loci, 11 were assayed in our discovery panel. Greater than the nominal signal (p<0.05) was observed for 9 of the 11 loci which were then used for direct comparison of signal for association to CD between NJ and AJ panels. (XLS) [file pgen.1002559.s007.xls]

## Sheet: Sheet1
SNP	Chromosome	Physical Position (hg18)	Risk Allele	Non-Jews			Ashkenazi Jews			effect in same direction?	AJ nominal (p<0.05)?	Noteworthy genes
				Freq	OR	P-value	Freq	OR	P-value
rs2797685	1	7801650	A	0.19	1.05 (1.01-1.10)	2.69×10-10	0.2185	1.30 (1.15-1.49)	1.27x10-5	yes	yes	VAMP3
rs11209026	1	67478546	G	0.932	2.66 (2.36-3.00)	1.00x10-64	0.9217	2.20(2.10-2.35)	9.42x10-9	yes	yes	IL23R
rs2476601	1	114179091	G	0.907	1.26 (1.17-1.37)	4.47x10-9	0.94979	1.03 (0.81-1.36)	0.857	yes	no	PTPN22
rs3180018	1	153496755	A	0.25	1.13 (1.06-1.19)*	1.29×10-9	0.2287	1.18 (1.04-1.35)	6.10x10-3	yes	yes	SCAMP3, MUC1
rs4656940	1	159096892	A	0.801	1.15 (1.09-1.21)	6.17x10-7	failed qc	-	-	-	-	CD244, CD244, ITLN1
rs7517810	1	171120083	T	0.246	1.22 (1.16-1.28)	1.51x10-15	0.269	1.13 (0.99-1.27)	0.129	yes	no	TNFSF18, TNFSF4, FASLG
rs1998598	1	195994265	G	0.302	1.04 (1.00-1.09)	4.90×10-9	failed qc	-	-	-	-	DENND1B
rs7554511	1	199144185	C	0.726	1.14 (1.08-1.19)	1.58x10-7	0.7661	1.25 (1.14-1.38)	7.53x10-2	yes	no	C1orf106, KIF21B
rs3024505	1	205006527	T	0.157	1.12 (1.07-1.17)	8.32×10-9	0.154	1.31 (1.14-1.54)	5.57x10-4	yes	yes	IL10, IL19
rs13428812	2	25345971	G	0.326	1.06 (1.03-1.10)	1.41×10-8	0.3221	1.09(0.98-1.26)	0.2681	yes	no	DNMT3A
rs780093	2	27596107	T	0.418	1.15 (1.10-1.21)	1.10x10-4	0.5284	1.04 (0.93-1.16)	0.701	yes	no	GCKR
rs10495903	2	43660422	T	0.129	1.14 (1.09-1.20)*	7.70×10-8	0.1368	1.01 (0.90-1.25)	8.03x10-2	yes	no	THADA
rs10181042	2	61077763	T	0.42	1.14 (1.09-1.19)	6.61x10-9	0.5081	1.09 (1.00-1.20)	1.72x10-4	no	yes	C2orf74, REL
rs2058660	2	102420881	G	0.231	1.19 (1.14-1.26)	1.58x10-12	failed qc	-	-	-	-	IL18RAP, IL12RL2, IL18R1, IL1RL1,
rs6738825	2	198605140	A	0.473	1.06 (1.02-1.11)	1.82×10-7	failed qc	-	-	-	-	PLCL1
rs7423615	2	230825118	T	0.187	1.12 (1.07-1.18)	4.57×10-9	0.1766	1.10 (0.95-1.28)	0.1419	yes	no	SP140
rs3792109	2	233849156	A	0.529	1.34 (1.29-1.40)	6.76x10-41	failed qc	-	-	-	-	ATG16L1
rs13073817	3	18681862	A	0.322	1.08 (1.03-1.13)	8.20×10-7	failed qc	-	-	-	-
rs3197999	3	49696536	A	0.297	1.22 (1.16-1.27)	6.17x10-17	0.4438	1.07 (0.99-1.23)	3.06x10-2	yes	yes	MST1, GPX1, BSN
rs11742570	5	40446341	C	0.606	1.33 (1.27-1.39)	7.08x10-36	0.6171	1.27 (1.18-1.37)	2.88x10-4	yes	yes	PTGER4
rs7702331	5	72586890	A	0.6	1.12 (1.07-1.17)	2.00×10-6	0.6602	1.05 (0.94-1.16)	0.206	yes	no	TMEM174
rs2549794	5	96270305	C	0.409	1.05 (1.02-1.09)	4.47×10-11	0.2791	1.11 (0.96-1.24)	0.2113	yes	no	ERAP2, LRAP
rs12521868	5	131812292	T	0.422	1.23 (1.18-1.28)	1.41x10-20	0.3918	1.27 (1.13-1.43)	6.14x10-4	yes	yes	SLC22A4, SLC22A5, IRF1, CSF2, IL3
rs11167764	5	141459249	C	0.796	1.06 (1.02-1.11)	1.10×10-9	failed qc	-	-	-	-	NDFIP1
rs7714584	5	150250613	G	0.088	1.37 (1.28-1.47)	7.76x10-19	0.1621	1.24 (1.05-1.40)	8.72x10-4	yes	yes	IRGM
rs6556412	5	158719963	A	0.332	1.18 (1.13-1.24)	5.37x10-14	failed qc	-	-	-	-	IL12B
rs359457	5	173212448	T	0.571	1.08 (1.04-1.12)	5.25×10-8	0.5731	1.16 (1.06-1.26)	1.407x10-2	yes	yes	CPEB4
rs17309827	6	3378317	T	0.639	1.10 (1.05-1.16)	6.16x10-7	0.6264	1.05 (0.94-1.15)	0.1215	yes	no	C6orf85
rs6908425	6	20836710	C	0.784	1.17 (1.11-1.23)	1.41x10-8	0.7849	1.19 (1.08-1.31)	4.41x10-3	yes	yes	CDKAL1
rs1799964	6	31650287	C	0.209	1.19 (1.13-1.25)	3.98x10-11	0.2185	1.05 (0.95-1.25)	0.269	yes	no	MCCD1, LTA, HLA-DQA2, TNF, LST1, LTB, LTA, NCR3
rs1847472	6	91029880	G	0.658	1.07 (1.03-1.11)	3.63×10-6	0.6696	1.26 (1.16-1.37)	2.513x10-3	yes	yes	BACH2
rs6568421	6	106541718	G	0.301	1.13 (1.07-1.18)*	4.37x10-8	0.3148	1.11 (0.99-1.27)	3.62x10-2	yes	yes	PRDM1
rs212388	6	159410424	G	0.393	1.10 (1.05-1.14)	1.41×10-7	0.4282	1.06 (0.92-1.16)	0.4432	yes	no	TAGAP
rs415890	6	167326623	C	0.522	1.17 (1.12-1.22)	2.51x10-12	0.4586	1.16 (1.03-1.30)	2.30x10-2	yes	yes	CCR6
rs1456896	7	50275007	T	0.69	1.14 (1.09-1.20)	1.20x10-8	0.6941	1.17 (1.08-1.29)	1.50x10-2	yes	yes	IKZF1, ZPBP, FIGNL1
rs4871611	8	126606752	A	0.609	1.17 (1.12-1.23)	1.51x10-12	0.584	1.05 (0.90-1.12)	4.20x10-2	yes	yes
rs6651252	8	129636363	T	0.865	1.23 (1.17-1.30)	2.29×10-6	0.8874	1.13 (0.99-1.31)	0.147	yes	no
rs10758669	9	4971602	C	0.349	1.18 (1.13-1.23)	1.00x10-13	0.3772	1.11 (0.99-1.25)	2.64x10-3	yes	yes	JAK2
rs3810936	9	116592706	C	0.682	1.21 (1.15-1.27)	1.00x10-15	0.718	1.06 (0.93-1.13)	0.348	yes	no	TNFSF15, TNFSF8
rs4077515	9	138386317	T	0.411	1.18 (1.13-1.22)	4.37x10-19	0.3434	1.20 (1.05-1.33)	3.30x10-3	yes	yes	CARD9, SNAPC4
rs12722489	10	6142018	C	0.852	1.11 (1.05-1.16)	8.51×10-6	0.8616	1.14 (1.01-1.31)	0.2396	yes	no	IL2RA
rs12242110	10	35575701	G	0.315	1.15 (1.10-1.20)	1.10x10-09	0.398	1.07 (0.95-1.12)	0.151	yes	no	CREM
rs1819658	10	59583157	C	0.774	1.19 (1.13-1.25)	1.41×10-7	0.2024	1.01 (0.87-1.18)	0.211	no	no	UBE2D1
rs10761659	10	64115570	G	0.538	1.23 (1.18-1.29)	4.37x10-22	0.5382	1.24 (1.15-1.33)	9.31x10-6	yes	yes	ZNF365
rs1250550	10	80730323	G	0.669	1.19 (1.15-1.23)	2.00x10-10	failed qc	-	-	-	-	ZMIZ1
rs4409764	10	101274227	T	0.492	1.22 (1.17-1.27)	2.29x10-20	0.5372	1.15 (1.06-1.25)	8.61x10-4	yes	yes	NKX2-3
rs102275	11	61314379	C	0.341	1.08 (1.04-1.12)	7.24×10-8	0.3169	1.01 (0.95-1.17)	0.531	yes	no	FADS1
rs694739	11	63853809	A	0.626	1.10 (1.05-1.16)	3.38x10-7	failed qc	-	-	-	-	PRDX5, ESRRA
rs7927997	11	75979023	T	0.389	1.17 (1.12-1.22)	5.62x10-13	0.4464	1.16 (1.04-1.31)	5.55x10-3	yes	yes	C11orf30
rs11564258	12	39078567	A	0.025	1.74 (1.55-1.95)	6.17x10-21	0.05671	1.49 (1.21-1.88)	5.75x10-6	yes	yes	MUC19, LRRK2
rs2062305	13	41950880	G	0.346	1.10 (1.05-1.15)	2.00×10-6	failed qc	-	-	-	-	TNFSF11, TNFSF11
rs3764147	13	43355925	G	0.245	1.17 (1.12-1.23)	1.41x10-10	0.3861	1.13 (1.00-1.27)	1.94x10-2	yes	yes	C13orf3
rs4902642	14	68279952	G	0.584	1.07 (1.11-1.04)*	2.00×10-7	0.3957	1.01 (0.91-1.15)	0.6186	no	no	ZFP36L1
rs8005161	14	87542348	T	0.119	1.23 (1.16-1.31)*	1.29×10-8	0.05567	1.15 (0.92-1.46)	0.333	yes	no	GALC, GPR65
rs17293632	15	65229650	T	0.233	1.12 (1.07-1.16)	1.41×10-13	failed qc	-	-	-	-	SMAD3
rs151181	16	28398018	G	0.386	1.07 (1.03-1.12)	1.10x10-10	0.295	1.15 (1.02-1.30)	0.01669	yes	yes	APOB48R, IL27, SULT1A2, SULT1A1, SH2B1, EIF3C, IL27, LAT, CD19, NFATC2IP
rs2076756	16	49314382	G	0.26	1.53 (1.46-1.60)	3.98x10-69	0.2427	1.66(1.48-1.88)	2.32x10-20	yes	yes	NOD2
rs3091315	17	29617778	A	0.723	1.20 (1.14-1.26)	1.70x10-13	failed qc	-	-	-	-	CCL2, CCL7
rs2872507	17	35294289	A	0.458	1.14 (1.09-1.19)	1.51x10-9	0.4313	1.09 (0.98-1.23)	0.3761	yes	no	GSMDL, ZPBP2, ORMDL3, IKZF3
rs11871801	17	37824298	A	0.756	1.15 (1.10-1.21)	2.51x10-8	0.8353	1.15 (1.02-1.31)	0.122	yes	no	MLX, STAT3
rs1893217	18	12799340	G	0.153	1.25 (1.18-1.32)	1.29x10-14	0.09573	1.22 (1.01-1.46)	9.40x10-2	yes	no	PTPN2
rs740495	19	1075835	G	0.247	1.16 (1.10-1.21)	8.13x10-12	0.3267	1.12 (1.00-1.27)	1.02x10-2	yes	yes	GPX4, SBNO2
rs12720356	19	10330975	G	0.084	1.12 (1.06-1.19)*	9.20×10-10	0.09209	1.26 (1.04-1.50)	2.698x10-2	yes	yes	TYK2, ICAM1, ICAM3
rs736289	19	38448902	T	0.612	1.06 (1.02-1.11)	2.69x10-7	failed qc	-	-	-	-
rs281379	19	53906086	A	0.487	1.07 (1.04-1.11)	8.60×10-10	0.4683	1.13 (1.00-1.26)	0.01618	yes	yes	FUT2,RASIP1
rs4809330	20	61820030	G	0.709	1.12 (1.06-1.18)	2.51x10-12	0.7183	1.20 (1.10-1.32)	1.466x10-2	yes	yes	RTEL1, TNFRSF6B, SLC2A4RG
rs1736020	21	15734423	C	0.579	1.16 (1.11-1.21)	9.33x10-12	0.6865	1.15 (1.02-1.24)	6.58x10-3	yes	yes
rs2838519	21	44439451	G	0.391	1.18 (1.13-1.23)	2.09x10-14	0.4084	1.06 (0.96-1.20)	0.171	yes	no	ICOSLG
rs181359	22	20258641	T	0.203	1.10 (1.06-1.15)	6.31×10-13	0.2263	1.14 (1.00-1.30)	9.876x10-2	yes	no	YDJC
rs713875	22	28922487	C	0.471	1.08 (1.04-1.13)	5.70x10-9	0.4807	1.01 (0.87-1.09)	0.9061	yes	no	MTMR3
rs2413583	22	37989719	C	0.83	1.23 (1.17-1.29)	1.70×10-10	0.8184	1.33 (1.24-1.46)	1.65x10-4	yes	yes	MAP3K7IP1
