# Supplementary material for: A Genome-Wide Scan of Ashkenazi Jewish Crohn's Disease Suggests Novel Susceptibility Loci
Source: PLoS Genet. 2012 Mar 8;8(3):e1002559. doi: 10.1371/journal.pgen.1002559 (PMC3297573; doi:10.1371/journal.pgen.1002559)
Supplement: Table S4 — Calculation of variance explained for 17 replicated and associated SNPs from this study and 9 SNPs used for comparison of NJ versus AJ signal at known associated loci. The fraction of genetic variance explained was calculated for 17 replicated and associated SNPs from this study and 9 SNPs used for comparison of NJ vs AJ, using the liability threshold model given in Risch et al. [49], assuming an additive effect. We also assumed a prevalence of CD in NJs to be 0.4% and 1% in AJs. The calculation is coded as a macro in the excel spreadsheet (columns B through AC). (XLS) [file pgen.1002559.s008.xls]

## Sheet: Sheet1
SNP	Freq_risk (p)	OR_risk	GENE	q	p^2	2pq	q^2	Risk of AA (additive)	Risk of Aa	Risk of aa	p^2 * Risk of AA	2pq*Risk of Aa	q^2*Risk of aa	sum	prev	wtprev	hetprev	homprev	wtthresh	hetthresh	homthresh	t	d	p(1-d)+qd	V_A = 2pqt^2(p(1-d)+qd)^2	V_D=p^2q^2t^2(d-0.5)^2	V_G=V_A+V_D	H^2=V_G/(1+VG)
AJ-NJ matching SNPs : NJ
rs3197999	0.297	1.22	MST1,GPX1,BSN	0.703	0.088209	0.417582	0.494209	1.44	1.22	1	0.127021	0.50945	0.494209	1.13068	0.004	0.00353769	0.00431599	0.0052655	-2.69328	-2.6263	-2.55789	0.135387	0.505278	0.502143	0.00192998	2.22578e-08	0.00193	0.00192628
rs4409764	0.492	1.22	NKX2-3	0.508	0.242064	0.499872	0.258064	1.44	1.22	1	0.348572	0.609844	0.258064	1.21648	0.004	0.00328818	0.00401157	0.00489412	-2.71757	-2.65109	-2.58322	0.134347	0.505203	0.500083	0.00225631	3.05171e-08	0.00225634	0.00225126
rs12521868	0.422	1.23	SLC22A4, SLC22A5, IRF1, CSF2, IL3	0.578	0.178084	0.487832	0.334084	1.46	1.23	1	0.260003	0.600033	0.334084	1.19412	0.004	0.00334975	0.00412019	0.00506783	-2.71142	-2.64206	-2.57117	0.140257	0.505445	0.500849	0.00240734	3.46948e-08	0.00240737	0.00240159
rs10761659	0.538	1.23	ZNF365	0.462	0.289444	0.497112	0.213444	1.46	1.23	1	0.422588	0.611448	0.213444	1.24748	0.004	0.00320646	0.00394395	0.00485106	-2.72589	-2.65683	-2.58627	0.139616	0.505398	0.49959	0.00241854	3.50947e-08	0.00241858	0.00241274
rs11742570	0.606	1.33	PTGER4	0.394	0.367236	0.477528	0.155236	1.66	1.33	1	0.609612	0.635112	0.155236	1.39996	0.004	0.00285722	0.00380011	0.00505414	-2.76373	-2.66933	-2.5721	0.191629	0.507385	0.498434	0.0043565	1.1418e-07	0.00435661	0.00433771
rs7714584	0.088	1.37	IRGM	0.912	0.007744	0.160512	0.831744	1.74	1.37	1	0.0134746	0.219901	0.831744	1.06512	0.004	0.00375545	0.00514496	0.0070486	-2.6733	-2.56593	-2.45478	0.218523	0.50866	0.507136	0.00197129	2.30657e-08	0.00197132	0.00196744
rs2076756	0.26	1.53	NOD2	0.74	0.0676	0.3848	0.5476	2.06	1.53	1	0.139256	0.588744	0.5476	1.2756	0.004	0.00313578	0.00479774	0.00734055	-2.73323	-2.59008	-2.44015	0.293083	0.51154	0.505539	0.00844747	4.23478e-07	0.00844789	0.00837712
rs11564258	0.025	1.74	MUC19, LRRK2	0.975	0.000625	0.04875	0.950625	2.48	1.74	1	0.00155	0.084825	0.950625	1.037	0.004	0.00385728	0.00671167	0.0116783	-2.66431	-2.47234	-2.26755	0.396763	0.51614	0.515333	0.00203804	2.43638e-08	0.00203806	0.00203392
rs11209026	0.932	2.66	IL23R	0.068	0.868624	0.126752	0.004624	4.32	2.66	1	3.75246	0.33716	0.004624	4.09424	0.004	0.000976982	0.00259877	0.00691274	-3.09714	-2.79453	-2.46177	0.635375	0.523725	0.479501	0.0117651	9.12717e-07	0.011766	0.0116292
AJ-NJ matching SNPs : AJ																									0.0375906			0.0373372
rs3197999	0.4438	1.07883	MST1, GPX1, BSN	0.5562	0.196958	0.493683	0.309358	1.15765	1.07883	1	0.22801	0.532598	0.309358	1.06997	0.01	0.00934609	0.0100828	0.0108776	-2.35161	-2.32325	-2.29461	0.0569988	0.502417	0.500272	0.000401413	1.156e-09	0.000401414	0.000401253
rs4409764	0.5372	1.15042	NKX2-3	0.4628	0.288584	0.497232	0.214184	1.30083	1.15042	1	0.375399	0.572024	0.214184	1.16161	0.01	0.00860877	0.00990366	0.0113933	-2.38203	-2.32998	-2.27699	0.105036	0.504445	0.499669	0.00136963	1.34721e-08	0.00136965	0.00136777
rs12521868	0.3918	1.27214	SLC22A4, SLC22A5, IRF1, CSF2, IL3	0.6082	0.153507	0.476586	0.369907	1.54427	1.27214	1	0.237057	0.606282	0.369907	1.21325	0.01	0.00824235	0.0104854	0.0133389	-2.398	-2.30851	-2.2162	0.181802	0.507741	0.501675	0.00396446	1.12474e-07	0.00396457	0.00394891
rs10761659	0.5382	1.24346	ZNF365	0.4618	0.289659	0.497082	0.213259	1.48692	1.24346	1	0.430701	0.618102	0.213259	1.26206	0.01	0.00792354	0.00985262	0.0122514	-2.41242	-2.33191	-2.24915	0.163265	0.506905	0.499472	0.00330548	7.85158e-08	0.00330556	0.00329467
rs11742570	0.6171	1.2695	PTGER4	0.3829	0.380812	0.472575	0.146612	1.53901	1.2695	1	0.586074	0.599936	0.146612	1.33262	0.01	0.007504	0.00952636	0.0120938	-2.43219	-2.3445	-2.25414	0.178049	0.507504	0.498243	0.00371903	9.96622e-08	0.00371913	0.00370535
rs7714584	0.1621	1.24814	IRGM	0.8379	0.0262764	0.271647	0.702076	1.49628	1.24814	1	0.0393169	0.339054	0.702076	1.08045	0.01	0.00925543	0.0115521	0.0144186	-2.35524	-2.27171	-2.1857	0.169533	0.507296	0.50493	0.00199056	2.82222e-08	0.00199059	0.00198663
rs2076756	0.246	1.66	NOD2	0.754	0.060516	0.370968	0.568516	2.32	1.66	1	0.140397	0.615807	0.568516	1.32472	0.01	0.00754877	0.0125309	0.0208014	-2.43003	-2.24045	-2.03747	0.392559	0.517057	0.508665	0.0147914	1.54243e-06	0.0147929	0.0145773
rs11564258	0.05671	1.4929	MUC19, LRRK2	0.94329	0.00321602	0.106988	0.889796	1.98579	1.4929	1	0.00638636	0.159722	0.889796	1.0559	0.01	0.00947056	0.0141386	0.0211074	-2.34669	-2.19342	-2.0314	0.315291	0.513886	0.512311	0.00279143	5.48501e-08	0.00279148	0.00278371
rs11209026	0.921	2.2	IL23R	0.079	0.848241	0.145518	0.006241	3.4	2.2	1	2.88402	0.32014	0.006241	3.2104	0.01	0.00311488	0.00685273	0.015076	-2.73544	-2.46489	-2.16809	0.567349	0.523142	0.480514	0.0108151	9.12593e-07	0.010816	0.0107003
Novel AJ SNPs																									0.0431485			0.0427659
rs6545946	0.77	1.16	TMEM17, EHBP1	0.23	0.5929	0.3542	0.0529	1.32	1.16	1	0.782628	0.410872	0.0529	1.2464	0.01	0.00802311	0.0093068	0.0107959	-2.40786	-2.35318	-2.29747	0.110389	0.504641	0.497494	0.00106827	8.23049e-09	0.00106827	0.00106713
rs7705924	0.066	1.48	SLCO6A1	0.934	0.004356	0.123288	0.872356	1.96	1.48	1	0.00853776	0.182466	0.872356	1.06336	0.01	0.00940415	0.0139181	0.0205989	-2.34931	-2.19959	-2.04153	0.307774	0.51353	0.511744	0.00305837	6.58926e-08	0.00305844	0.00304911
rs12677663	0.659	1.15	C8orf84, TERF1, RPL7, RDH10, KCNB2	0.341	0.434281	0.449438	0.116281	1.3	1.15	1	0.564565	0.516854	0.116281	1.1977	0.01	0.00834934	0.00960174	0.011042	-2.39328	-2.34156	-2.28892	0.104356	0.504401	0.4986	0.00121677	1.06536e-08	0.00121678	0.0012153
rs10734105	0.375	1.27	TCERG1L	0.625	0.140625	0.46875	0.390625	1.54	1.27	1	0.216562	0.595313	0.390625	1.2025	0.01	0.00831601	0.0105613	0.0134129	-2.39474	-2.30578	-2.21404	0.180699	0.5077	0.501925	0.00385596	1.06356e-07	0.00385607	0.00384126
rs11229030	0.305	1.15	Multiple, including SLC43A3, PRG2, PRG3	0.695	0.093025	0.42395	0.483025	1.3	1.15	1	0.120932	0.487543	0.483025	1.0915	0.01	0.0091617	0.010536	0.0121164	-2.35902	-2.30669	-2.25342	0.105598	0.504498	0.501754	0.00119016	1.01389e-08	0.00119017	0.00118875
Previously known GWAS regions in AJs																									0.0103895			0.0103616
rs11209026	0.921	2.2	IL23R, IL12RB2, C1orf141, SERBP1, SLC35D1	0.079	0.848241	0.145518	0.006241	3.4	2.2	1	2.88402	0.32014	0.006241	3.2104	0.01	0.00311488	0.00685273	0.015076	-2.73544	-2.46489	-2.16809	0.567349	0.523142	0.480514	0.0108151	9.12593e-07	0.010816	0.0107003
rs13003464	0.487	1.05	PUS10, PEX13, REL, KIAA1841, C2orf74, PAPOLG, USP34	0.513	0.237169	0.499662	0.263169	1.1	1.05	1	0.260886	0.524645	0.263169	1.0487	0.01	0.00953562	0.0100124	0.010513	-2.34414	-2.32588	-2.30752	0.036619	0.501551	0.50004	0.000167533	2.01426e-10	0.000167533	0.000167505
rs2241880	0.601	1.32	ATG16L1, SAG, DGKD, INPP5D, USP40	0.399	0.361201	0.479598	0.159201	1.64	1.32	1	0.59237	0.633069	0.159201	1.38464	0.01	0.00722209	0.00953316	0.0125838	-2.44602	-2.34423	-2.23882	0.207202	0.508734	0.498236	0.00511132	1.88308e-07	0.00511151	0.00508552
rs9292777	0.597	1.37	PTGER4	0.403	0.356409	0.481182	0.162409	1.74	1.37	1	0.620152	0.659219	0.162409	1.44178	0.01	0.00693587	0.00950214	0.0130179	-2.46057	-2.34545	-2.22568	0.234891	0.509898	0.49808	0.0065863	3.12876e-07	0.00658661	0.00654351
rs3091338	0.328	1.23	IL3, ACSL6, P4HA2, PDLIM4, SLC22A4	0.672	0.107584	0.440832	0.451584	1.46	1.23	1	0.157073	0.542223	0.451584	1.15088	0.01	0.008689	0.0106875	0.0131456	-2.37861	-2.3013	-2.22188	0.156728	0.506687	0.5023	0.00273206	5.33667e-08	0.00273212	0.00272467
rs9258260	0.104	1.45	HLA-F, MOG, HLA-G, GABBR1, HLA-H, UBD, HLA-A	0.896	0.010816	0.186368	0.802816	1.9	1.45	1	0.0205504	0.270234	0.802816	1.0936	0.01	0.00914411	0.013259	0.0192255	-2.35973	-2.21854	-2.07001	0.289716	0.512665	0.510031	0.00406919	1.16905e-07	0.00406931	0.00405282
rs7076156	0.751	1.19	ZNF365, ERG2, ADO	0.249	0.564001	0.373998	0.062001	1.38	1.19	1	0.778321	0.445058	0.062001	1.28538	0.01	0.0077798	0.00925796	0.011017	-2.41909	-2.35514	-2.28978	0.129303	0.505433	0.497273	0.00154624	1.72554e-08	0.00154625	0.00154387
rs2076756	0.246	1.66	NOD2, CYLD, SNX20, NKD1	0.754	0.060516	0.370968	0.568516	2.32	1.66	1	0.140397	0.615807	0.568516	1.32472	0.01	0.00754877	0.0125309	0.0208014	-2.43003	-2.24045	-2.03747	0.392559	0.517057	0.508665	0.0147914	1.54243e-06	0.0147929	0.0145773
rs3091316	0.732	1.14	CCL7, CCL2, CCL11, CCL8, CCL13, CCL1	0.268	0.535824	0.392352	0.071824	1.28	1.14	1	0.685855	0.447281	0.071824	1.20496	0.01	0.00829903	0.00946089	0.0107854	-2.39549	-2.34707	-2.29784	0.0976513	0.504112	0.498092	0.000928221	6.2056e-09	0.000928227	0.000927366
rs1906493	0.432	1.19	Intergenic	0.568	0.186624	0.490752	0.322624	1.38	1.19	1	0.257541	0.583995	0.322624	1.16416	0.01	0.00858988	0.010222	0.0121641	-2.38284	-2.3181	-2.25191	0.130933	0.50556	0.500756	0.00210965	3.19039e-08	0.00210968	0.00210524
rs11190141	0.739	1.34	NKX2-3, SLC25A28, GOT1, ENTPD7, CNNM1, COX15, CUTC	0.261	0.546121	0.385758	0.068121	1.68	1.34	1	0.917483	0.516916	0.068121	1.50252	0.01	0.00665549	0.00891835	0.0119506	-2.47534	-2.36899	-2.25871	0.216625	0.509067	0.495666	0.00444745	1.4352e-07	0.00444759	0.0044279
rs11574514	0.045	1.44	Multiple, including PSMB10	0.955	0.002025	0.08595	0.912025	1.88	1.44	1	0.003807	0.123768	0.912025	1.0396	0.01	0.00961908	0.0138515	0.0199461	-2.34088	-2.20147	-2.05486	0.286021	0.512566	0.511435	0.00183917	2.38573e-08	0.00183919	0.00183582
NOD2 causal variants in AJs																									0.0551436			0.0546918
rs2066844_R702W	0.02	1.85	NOD2	0.98	0.0004	0.0392	0.9604	2.7	1.85	1	0.00108	0.07252	0.9604	1.034	0.01	0.00967118	0.0178917	0.0330996	-2.33887	-2.09938	-1.83707	0.501794	0.522741	0.521831	0.0026878	5.00248e-08	0.00268785	0.00268065
rs2066845_G908R	0.04	3.23	NOD2	0.96	0.0016	0.0768	0.9216	5.46	3.23	1	0.008736	0.248064	0.9216	1.1784	0.01	0.00848608	0.02741	0.0885345	-2.38731	-1.9203	-1.34984	1.03748	0.549858	0.54587	0.0246317	3.94542e-06	0.0246357	0.0240433
rs2066846_1007fs	0.02	5.18	NOD2	0.98	0.0004	0.0392	0.9604	9.36	5.18	1	0.003744	0.203056	0.9604	1.1672	0.01	0.00856751	0.0443797	0.229887	-2.3838	-1.70198	-0.739219	1.64458	0.585414	0.581997	0.0359118	7.58017e-06	0.0359194	0.0346739
																									0.0632313			0.0613979
